# Supplementary material for: Graphene-Oxide and Ionic Liquid Modified Electrodes for Electrochemical Sensing of Breast Cancer 1 Gene
Source: Biosensors (Basel). 2022 Feb 4;12(2):95. doi: 10.3390/bios12020095 (PMC8870019; doi:10.3390/bios12020095)
Supplement: Supplementary file 1 [file biosensors-12-00095-s001.zip]

Archive with 1 entries (1 files):
- biosensors-1551736-SI.pdf
